# Supplementary material for: “Because I said so.” – Collection and evaluation of parenting phrases in German-speaking samples
Source: PLoS One. 2026 Apr 16;21(4):e0346718. doi: 10.1371/journal.pone.0346718 (PMC13086427; doi:10.1371/journal.pone.0346718)
Supplement: S1 Table — (XLSX) [file pone.0346718.s001.xlsx]

## Sheet: Tabelle1
Parenting phrases and their English translation	Rating
	SE = self-esteem-enhancing, SI = self-esteem-inhibiting, HC = high control, LC = low control, HW = high warmth, LW = low warmth, NA = not assigned to any category
Ein Indianer kennt keinen Schmerz. (A Native American doesn't feel pain. (Explanation: A saying used to imply to children that they should act strong and not show any pain.))	SI, HC, LW
Bis zur Hochzeit ist das wieder gut. (It'll be fine by the time of your wedding. / You'll be fine in no time.)	SI, LW
Das hat mir früher auch nicht geschadet. (That didn't do me any harm when I was your age.)	SI, LW
Ich bin nicht sauer, ich bin enttäuscht. (I am not angry, I am disappointed.)	SI, HC
Warte ab, bis du selbst Kinder hast. (Wait until you have kids of your own.)	LW
Kinder, die was wollen, kriegen was auf die Bollen. (Kids who want something get a slap on the head.)	SI, HC, LW
Man kann nicht alles haben. (You can't have it all.)	SI, LW
Solange du unter meinem Dach lebst…/ Solange du deine Füße unter meinen Tisch stellst… (As long as you're under my roof… / As long as you're putting your feet under my table...)	SI, HC, LW
So etwas hat's bei uns damals nicht gegeben. (That kind of thing didn't happen when I was growing up.)	LW
Komm du mal in mein Alter. (Wait until you get to my age.)	SI, LW
Dafür bist du noch zu klein. (You're still too small for that.)	SI, HC, LW
Weil ich mehr Lebenserfahrung habe als du. (Because I have more life experience than you do.)	SI, LW
Das ist so, weil ich das sage. (It's like this because I said so.)	SI, HC, LW
Es ist mir egal, was die anderen Kinder dürfen. (I don't care about what the other kids are allowed to do.)	SI, HC, LW
Sonst gibt es keinen Nachtisch. (No dessert otherwise.)	SI, HC, LW
Ich zähle bis drei. (I'm counting to three.)	HC
Irgendwann wirst du das verstehen. (One day you'll understand.)	NA
So ist das Leben. (That's life.)	LW
Und wenn alle Anderen von der Brücke springen, springst du dann auch? (If everyone else jumped off a bridge, would you do it, too?)	NA
Es wird gegessen, was auf den Tisch kommt. (You eat what's put on the table. / You'll eat what's served.)	HC, LW
Das hast du gut gemacht. (You did a good job.)	SE, HW
Iss deinen Teller auf, sonst gibt es morgen schlechtes Wetter. (Finish your plate or there will be bad weather tomorrow.)	HC, LW
Wenn du nicht aufräumst, gehe ich hier mit dem Müllsack durch und schmeiß alles weg. (If you don't clean up, I will go through your room with a trash bag and throw away everything.)	HC, LW
Das erklären wir dir, wenn du älter bist. (We'll explain that to you when you are older.)	SI, HC
Wenn du nicht sofort…, dann gehst du ins Bett/ dann gibt es keinen Nachtisch etc. (If you do not.. Immediately, you'll go to bed/ you will not get dessert etc.)	HC, LW
Ich bin stolz auf dich. (I'm proud of you.)	SE, HW
Du solltest dir von der Person eine Scheibe abschneiden. (You should take a leaf out of their book.)	SI, HC, LW
Das machst du toll. (You are doing great.)	SE, HW
Das schaffst du nicht. (You can't do it.)	SI, LW
Hör auf zu weinen. (Stop crying.)	SI, HC, LW
Ja fein. / Das hast du fein gemacht. (Well done. / Good girl. / Good boy.)	SE
Du schaffst das. (You've got this.)	SE, HC, HW
Jungen weinen nicht. (Boys don't cry.)	HC, LW
Stell dich nicht an wie ein Mädchen./ Sei nicht so ein Mädchen. (Don't act like a girl. / Don't be such a girl.)	SI, LW
Dreck reinigt den Magen. (Dirt cleanses the stomach.)	LW
Ein anständiges Mädchen macht das nicht. (A decent girl wouldn't do that.)	SI, HC, LW
Andere Kinder müssen hungern. (Other children are starving.)	SI, LW
Nur die Harten kommen in den Garten. (Only the tough ones make it.)	LW
Wer nicht hören will, muss fühlen. (Those who don't listen, have to feel it. / If you don't listen, you'll learn the hard way.)	SI, HC, LW
Wer einmal lügt, dem glaubt man nicht, auch wenn man dann die Wahrheit spricht. (A liar is not believed even when they tell the truth.)	NA
Das hättest du dir vorher überlegen müssen. (You should have thought about that beforehand.)	SI, LW
Pass auf dich auf. (Take care of yourself.)	HC, HW
Ruf an, wenn du da bist. (Call me when you get there.)	HC, HW
Du bekommst keine Extrawurst. (You're not getting any special treatment.)	HC, LW
Du bist großartig. (You are great.)	SE, HW
Ich liebe dich. / Ich hab dich lieb. (I love you.)	SE, HW
Du bist das beste Kind der Welt. / Du bist der /die Beste. (You are the best child in the world. / You are the best.)	SE, HW
Ich hab dich vermisst. (I missed you.)	SE, HW
Du bist mein Herz. (You are my heart.)	SE, HW
Ich hab so viel Spaß mit dir. (I am having so much fun with you.)	SE, HW
Danke. / Danke, dass du das gemacht hast. (Thank you. / Thank you for doing that.)	SE, HW
Ich bin so glücklich, dass es dich gibt. (I'm so happy that you exist.)	SE, HW
Ich liebe dich bis zum Mond und zurück. (I love you to the moon and back.)	SE, HW
Jeder macht mal Fehler. (Everybody makes mistakes sometimes.)	SE, HW
Du bist mir egal. (I don't care about you.)	SI, LC, LW
Niemand ist perfekt. (Nobody's perfect.)	SE
Mach die Augen zu, dann siehst du, was deins ist. (Close your eyes, and you'll see what's yours.)	HC, LW
Wir hatten noch Respekt vor unseren Eltern. (We still used to respect our parents.)	SI, HC, LW
Du bist ja ein echter Profi / ein echtes Genie. (You are a real expert / genius.)	SE, HW
Du bist stärker als du denkst. (You are stronger than you think.)	SE, HW
Ich bin immer für dich da. (I'm always here for you.)	SE, HW
Ist mir egal. (I don't care.)	LC, LW
Mach was du willst. (Do what you want.)	LC
Frag deine Mama. / Frag deinen Papa. / Frag jemanden anders. ((Ask your mom. / Ask your dad. / Ask someone else.)	LW
