# Supplementary material for: “Because I said so.” – Collection and evaluation of parenting phrases in German-speaking samples
Source: PLoS One. 2026 Apr 16;21(4):e0346718. doi: 10.1371/journal.pone.0346718 (PMC13086427; doi:10.1371/journal.pone.0346718)
Supplement: S2 Table — (XLSX) [file pone.0346718.s002.xlsx]

## Sheet: Tabelle1
Parenting phrases	English translation / explanation	Frequency of mention
Tu, was du nicht lassen kannst ja mach das, wenn du das brauchst	Do what you can't help doing. Yes, do that if you need to.	2
Wenn ich wieder zuhause bin ist die aufgabe fertig Wenn ich nachhause komme ist die aufgabe fertig Du darfst nur zu [Hobby], wenn deine Hausaufgaben fertig sind Mache die Aufgabe fertig und komme zurück Erst machst du die Hausaufgaben.	Telling the child to finish a task / homework	5
Du bist so undankbar! Du bist undankbar. Ihr Kinder seid alle so undankbar Wenn den Pfennig nicht ehrt, ist des Euros nicht wert Undank ist der Welt Lohn.	You are so ungrateful.	5
Stell dich nicht so an Jetzt stell dich nicht so an Stell dich nicht an, du bist kein Baby mehr Hab dich nicht so Sei nicht so empfindlich.	Don't make such a fuss.	26
... Euro? Das sind ... Mark.	… euros? That's… marks.	1
Ich zähle bis drei	I'm counting to three.	4
nur weil ich nicht antworte, heißt das nicht, dass ich dich nicht gehört habe	Just because I don't reply doesn't mean I haven't heard you.	1
Sei kein Frosch. Du Dackel! (eine scherzhafte Beleidigung im Dialekt)	Joking insults (frog, Dachshund)	2
Das hast du jetzt davon! Das hast du dir aber selbst zu verdanken	That's what you get now. You only have yourself to blame for that.	3
Man kann nicht alles haben	You can't have it all.	2
Hier stinkt es wie im Puma-Käfig, lüfte mal	It stinks in here like in a puma cage. Air it out.	1
Die Kinder von xy sind einfach besser als euch Das Kind ist von yx ist besser als du Die anderen Kinder können das auch Wären meine andere Kinder ansatzweise so toll wie du Guck mal, Kind XY macht das aber besser als du. Kind XY hat damit gar keine Probleme. Sei doch mal wie deine Schwester. Guck die Tochter von so und so an Und was hatte (Name)? Die anderen schaffen es doch auch. Wenn andere Sch…	Comparison to other children, telling the child that other children are better	14
Wenn du nicht sofort xy machst, kannst du was erleben!	If you don't do xy immediately, you're in big trouble!	1
Ich bin stolz auf dich. Ich bin so stolz auf dich Wir sind stolz auf dich Ich bin immer Stolz auf dich Du kannst stolz auf dich sein da kannst du richtig stolz sein Sei stolz auf dich.	I'm proud of you. / We are proud of you. / You can be proud of yourself.	39
Ein bisschen Dreck gehört zum Leben	A little dirt is part of life.	1
Du bist das Beste, was mir passiert ist. Du bist die beste. Du bist nahe an Perfekt	You are the best thing that ever happened to me. / You are the best. / You are close to perfect.	4
Ich bin immer für dich da Wir sind immer für dich da Was ost denn los? Du weißt ich bin für dich da. Wir können das zusammen schaffen Ich bin für dich da Ich bin da Ich bin immer an deiner Seite ich bin bei dir	I'm always here for you. / I'm here.	10
Hast du wieder Schlossbeleutung an	Have you turned on the castle lighting again? (Telling the child to not switch all the lights on)	1
zieh dir was längeres an du darfst nicht mit diesen Klamotten raus Zieh dich warm an Zieh dich schick an, du bist doch wer So (wie du aussiehst) gehst du nicht aus dem Haus. Zieh dir mal was Anständiges an	Commenting on what the child is wearing, telling the child to wear something warm / something decent	7
Rutsch mir doch den Buckel runter	Get off my back.	1
Einsicht in die notwendigkeit ist Freiheit	Insight into necessity is freedom.	1
Wie zufrieden bist du mit deiner Leistung Bist du zufrieden mit deiner Note / Leistung / ...? Wie zufrieden bist du? Von 1 bis 10 Bist du zufrieden Es ist nur wichtig, dass du damit zufrieden bist	Asking the child if they are satisfied (with their grade/ their achievement)	5
Du bist klug Du bist sehr klug. Du bist ein wirklich kluges Köpfchen! Du bist intelligent. Du bist sehr schlau Du bist so schlau	You are smart.	7
Überprüfen Sie Ihren Schlüssel	Check your key.	1
Geh auf dein Zimmer. Ab in dein Zimmer Geh in dein Zimmer!	Go to your room.	5
Gott sei Dank fängt die Schule wieder an	Thank goodness school is starting again.	1
lügen haben kurze beine Lügen ist schlimmer als Mist bauen Du lügst doch ständig. "Wer einmal lügt, dem glaubt man nimmermehr." Lügen tut man nicht Wer einmal lügt, dem glaubt man nicht Lügner bekommen lange Nasen Du lügst doch wieder nur. Lügen ist schlecht und du darfst niemals lügen Wenn du mich anlügst, kann ich dir ja nicht vertrauen… Sei ehrlich!	Teaching the child not to lie, that people who lied won't be believed	13
Du schläfst ja bis in die Puppen.	You sleep until the dolls. (Meaning: You sleep in very long.)	1
Mit vollem Mund spricht man nicht.	Don't talk with your mouth full.	3
Erzähl danach wie ... war	Tell me afterwards how it was.	1
Wer zuerst kommt, der malt zuerst	First come, first served.	1
Ich will nur das Beste für dich Ich mache das nur aus Liebe. Ich meine es nur gut.	I only want the best for you. I'm only doing this out of love. I only mean well.	3
du bist mir wichtig Du bist uns wichtig	You are important to me / to us.	2
Wenn du was machst musst du gründlich machen	If you do something, you have to do it thoroughly.	1
Das Wichtigste ist, dass du glücklich bist	The most important thing is that you are happy.	1
Von dir hätte ich das nicht erwartet	I wouldn't have expected that of you.	1
Wir sind stark.	We are strong.	1
du bist die Ältere	You are the oldest.	1
"Warum?" "Weil ich das so sage!" Weil ich das sage! (Auf die Frage warum) Egal ob es dir passt oder nicht, musst auf mich hören, weil ich deine Mutter bin. Ich habe Recht, denn ich bin das Elternteil	Because I said so. (implying that they are right because they are the adult)	4
Es wird gegessen, was auf den Tisch kommt! Gegessen wird was auf den Tisch kommt. Alles auf dem Teller wird gegessen Wer sich auftut, muss auch aufessen. Tue dir nur auf den Teller was du aufessen kannst Du kannst dir immer noch Essen nach nehmen Du darfst erst vom Tisch aufstehen, wenn du zumindet probiert hast. Wer sein Essen nicht aufisst, darf auch nicht vom Tisch aufstehen. Wir bleiben sitze…	Telling the child to eat up their plate / eat what is served to them	19
Ich denk an dich	I'm thinking about you.	1
Du kannst immer zu uns kommen, wenn du Hilfe brauchst Ich helfe dir, wann immer du Hilfe brauchst Du kannst mit jedem Problem zu mir kommen, wir finden eine Lösung.	You can always come to us when you need help.	3
willst du das wirklich noch essen? iss nicht so viel	Do you really want to eat that? Don't eat so much.	2
Bei mir bist du sicher	You are safe with me.	1
Erst putzen dann raus	First cleaning, then going outside.	1
Nur wer was sagt, dem kann geholfen werden	Only those who speak up can be helped.	1
Mach nicht schon wieder Drama Mach hier keinen Aufstand. "Showman." (Wenn ein Kind eine "Show" macht/sich "anstellt")	Telling the child to not make a drama / fuss / show.	3
Wenn mein ersters Kind Junge wäre, würde ich nicht mehr Kinder wünschen	If my first child were a boy, I would not want any more children.	1
Mach den Grummelgroll klein und hab ihn lieb	Make the Grummelgroll ("grumpy grumble", made-up word for small grumpiness) small and love it / be kind to it.	1
ich habe dir schon mal gesagt, wenn du auf mich hören würdest, hättest du gewusst Das hab ich dir doch gleich gesagt Wir habens dir gesagt. Was habe ich dir gesagt "Ich hab dir doch vorher gesagt, dass ..."	I told you so.	5
Wer schön sein will, muss leiden	Beauty is pain.	1
Das ist wieder typisch für dich Du warst schon immer so.	That's typical of you. You've always been like that.	2
Ich liebe dich Ich liebe dich, so wie du bist. Ich werde dich immer lieben. Ich hab dich lieb Ich hab dich sooo lieb Weißt du eigentlich, wie lieb ich dich hab? Du wirst so sehr geliebt.	I love you.	14
Ich verstehe, dass du jetzt "sauer" (oder ein anderes Gefühl) bist und ich kann auch nicht mehr	I understand that you're feeling upset (or another feeling) and I'm at my limit too.	1
Sei nicht so dickköpfig	Don't be so stubborn.	1
was denkst du darüber?	What do you think about it?	1
Ihr seid die Seele von unserem Haus	You are the soul of our home.	1
Behandle andere so, wie du möchtest, dass sie dich behandeln Was du nicht willst, das dir andere tun, das füge auch keinem anderen zu. Was du nicht willst, das man dir tu, das füg auch keinem andern zu.	Treat others the way you want to be treated.	3
Du musst es schaffen	You have to make it.	1
Mach die Liebe groß Die Liebe kann alles heilen.	Make love great. Love can heal anything.	2
sowas dürften wir damals nicht sagen	We weren't allowed to say things like that back then.	1
Wenn du die Augen zumachst, kannst du meine Liebe spüren. Immer und überall	When you close your eyes, you can feel my love. Always and everywhere.	1
es gibt so viele verschiedene menschen, die andere absichten haben, musst du immer im Hinterkopf behalten	There are so many different people who have different intentions, you always have to keep that in mind.	1
man kann heutzutage die kinder nicht verstehen	You can't understand children these days.	1
Tolle Leistung! gute Leistung das ist richtig toll, was du da gemacht hast Das hast du toll gemacht. Du machst das immer so toll Gut gemacht Das hast du wunderbar gemacht! Aber das hast du doch gut gemacht. Das hast du super gemacht. Herzlichen Glückwunsch, das hast du super gemacht! Das hast du richtig gut gemacht du machst das gut Du machst das alles so gut Das hast du gut gemacht	Well done. / Good job. / You did great / well.	30
Du bist mein liebling Du bist mein Schatz Du nist mein Sonnenschein Du bist meine Sonnenblume	You are my favourite / my treasure / my sunshine / my sunflower.	4
Da hast du dir ja richtig Mühe gegeben! da hast du dir richtig viel Mühe gegeben Die Arbeit hat sich doch gelohnt! Das hat doch super geklappt! lernen zahlt sich aus, ( Abschluss) Da hat sich das Lernen aber gelohnt	You really put a lot of effort into it. / The effort was worth it.	6
Ist ja nur Latein	It's just Latin.	1
Trau dir mehr zu	Have more confidence in yourself.	1
Du warst schon immer eine Käpferin	You have always been a fighter.	1
Wenn du ein gutes Zeugnis hast bekommst du Geld Bei guten Schulnoten bekommst du ein Haustier Dafür gehen wir Eis essen!	Rewarding children with money / a pet / ice cream, telling them that they get a reward for good grades	3
Schön, dass du wieder da bist	I'm glad you're back.	1
Na siehste,warum nicht gleich so Geht doch, warum nicht gleich so Na siehste	There you go, why not do it that way from the start?	3
Ja, das war ja jetzt garnicht so schlecht	Yes, that wasn't so bad after all.	1
Du bist immer so fleißig fleißig	You are always so diligent.	2
Schau mal was du schon geschafft hast	Look at what you've already achieved.	1
Na, das ist ja schön.	Well, that's nice.	1
das kann auch nicht jeder schaffen	Not everyone can do that.	1
War klar das war ja klar na, wir haben nichts anderes erwartet Das war ja abzusehen. Hab ich kommen sehen Das habe ich bewusst	Of course. / Well, we didn't expect anything else. / I saw it coming.	6
Schön, dass es dich gibt Wie schön, dass es dich gibt! Ich bin froh, dass es dich gibt. schön, dass wir dich haben	I'm glad you exist. /We are glad you exist.	6
ich bin beeindruckt Ich habe Respekt davor, wie du das geschafft hast	I am impressed. I respect the way you handled that.	2
Du bist klasse! Du bist etwas ganz Besonderes! Du bist mutig Du bist so stark Du bist spitze Du bist toll so wie du bist. Du bist wundervoll du bist so tapfer Du bist tapfer Du bist so lieb	You are great / something special / brave / strong / lovely.	10
du hast mir sehr geholfen	You really helped me.	1
Etwas anderes (als gute Noten) habe ich auch nicht erwaretet.	I didn't expect anything else (other than good grades).	1
Ich freue mich (für dich)	I'm happy for you.	2
Du brauchst keine Angst haben Du musst keine Angst haben	You don't have to be afraid.	2
Liebe dich selbst.	Love yourself.	1
sei du selber höre auf niemanden Du darfst immer du selbst sein.	Be yourself, don't listen to anyone. You can always be yourself.	2
Hätte ich nicht gedacht, dass du das schaffst Ich habe dich echt unterschätzt.	I didn't think you could do it. I really underestimated you.	2
Du bist mein kleines mädchen das ist meine Tochter Mein süßes mädchen Du bist eben meine Tochter!	You are my little girl. That's my daughter. My sweet girl. You are my daughter, after all.	3
Guter Durchschnitt- sag ich ja immer.	Good average – that's what I always say.	1
Freust du dich?	Are you happy about it? / Are you excited?	2
Wenn du mal Abitur hast dann weine ich	If you pass your A-levels, I'll cry.	1
Toll! Richtig toll. wow! jetzt läufts aber! Klasse Wow, klasse! Super! Wow! Super! 1A! Wow!	Great! / Wow!	12
Da bist du sehr gut drin. du kannst gut zeichnen	You are very good at that. You are good at drawing.	2
du wirkst selbstbewusst	You appear confident.	1
Dein Körper ist genau richtig so wie er ist. Das Aussehen spielt keine Rolle. Wichtig ist der Charakter Du hast ein wunderschönes Lächeln.	Your body is exactly right the way it is. Looks don't matter. It's the personality that is important. You have a beautiful smile.	3
Aus Fehlern lernt mann auch Ich hoffe du lernst aus deinem Fehler Ich hoffe du hast draus gelernt.	You learn from your mistakes. / I hope you learn from your mistakes.	3
schön, dass dir Lesen so viel Spaß macht	It's great that you enjoy reading so much.	1
es ist ganz schön mutig von dir	It's very brave of you.	1
Danke für die schöne Zeit Ich fand es schön, heute was mit dir zu machen	Thank you for the good time. I enjoyed spending time with you today.	2
Das hast du dir verdient Du hast es dir verdient.	You've earned it.	2
Wenn du dich noch mehr anstrengst, kannst du ... werden wenn du dich richtig doll anstrengst, dann kannst du es schaffen	If you try even harder, you can become… If you try hard, you can do it.	2
Jetzt kannst du dich entspannen	Now you can relax	1
Ich liebe deine Kreativität.	I love your creativity.	1
Hej das ist doch toll oder?	Hey, that's great, isn't it?	1
Hätte auch noch besser sein können. warum war das jetzt nur eine 1- und keine 1? Und warum keine 1? Könnte besser sein	Could be even better: So why didn't you get an A?	4
Wir lieben dich, egal welche Noten du schreibst Ich liebe euch und meine Liebe zu euch hat mit euren Leistungen nichts zu tun Du bist wertvoll, egal wie du dich verhälst.	We love you no matter your grades / your achievements. You are valuable no matter how you behave.	3
Mann muss eine Tochter haben wie du	One must have a daughter like you.	1
siehst hübsch aus	You look pretty.	1
Nächstes mal gelingt es dir bestimmt besser. Nächstes Mal wird es besser Das nächste Mal wird es besser! Nächstes Mal klappt es Beim nächsten Mal kannst du schaffen!	Next time will be better. / Next time you can do it.	5
Alles wird gut. Das wird schon wieder Alles wird so, wie du es dir wünschst. Es ist alles gut / Alles wird gut Bald wird alles wieder gut! Es ist okay	Everything will be okay.	8
du bist dumm Du bist so einfältig. wie blöd kann man sein	You are stupid.	8
Du bist faul ja, du bist halt faul Du bist immer so unzuverlässig Du bist so pessimistisch wie tollpatschig kann man bitte sein	You are lazy / unreliable / pessimistic / clumsy.	5
Ellbogen vom Tisch/Knie untern Tisch. Ellenbogen vom Tisch und Handy weg beim Essen Knie untern Tisch/Ellbogen vom Tisch Mund über dem Teller! (beim Essen) Sitz gerade!	Telling the child how to sit at the table.	5
Wein nicht Hör auf zu weinen Geh in dein Zimmer und komm erst wieder raus, wenn du fertig bist mit weinen. Das ist kein Grund zum Weinen Wein nicht, sonst geb ich dir einen richtigen Grund zum weinen Da gibt es nichts zu heulen Heulsusen und Jammerlappen können wir hier nicht gebrauchen	Telling the child to stop crying.	8
das kannst du ja nur du sein nur dir passieren solche komische sachen	That can only be you. Only you have such strange things happen to you.	2
Das Thema ist aus ich diskutiere das nicht	That topic is closed. I'm not discussing this.	1
Willst du darüber reden?	Do you want to talk about it?	1
darüber reden wir noch	We'll talk about that later.	2
Ach, das geht wieder vorbei. Das geht gleich weg (bei Schmerzen)	Oh, it'll pass. It'll go away soon (when in pain).	2
Das stresst dich schon oder?!	That stresses you out, doesn't it?!	1
das schaffst du sowieso nicht Du schaffst nicht ob du das schaffst? du kannst nichts Du wirst dein Abi eh nicht schaffen. ich wusste du kannst das nicht	You won't be able to do it anyway.	6
Was könntest du denn nächstes Mal besser machen? Okay, was willst du nächstes Mal anders machen?	What could you do better / different next time?	2
Das hättest du dir vorher überlegen müssen.	You should have thought about this beforehand.	1
Was hast du dir dabei gedacht?	What were you thinking?	1
Räum das jetzt weg sonst landet es im Müll Wenn du jetzt nicht aufräumst, schmeiße ich alle Sachen, die auf dem Boden liegen weg	If you don't clean up, I will through your things away.	2
Kannst du nicht mal aufpassen.	Can't you be careful?	1
Das kannst du besser. Das ging aber schonmal besser. Ich weiß, dass du das besser kannst. Ich weiß, dass du es eigentlich kannst!	(I know) you can do better than that.	4
ich habe viel für dich sehr viel gemacht, sogar dies und das gemacht. Wir sorgen für dich und machen alles für dich.	I have done a lot for you, even this and that. We care for you and do everything for you.	2
naja, du hast aber auch...gemacht	Well, but you also did…	1
Du hast zu hohe Ansprüche.	You have too high expectations.	1
Das hat Konsequenzen Trage die Konsequenzen. Das wird Konsequenzen haben.	That will have consequences.	4
Du kannst kein deutsch reden	You cannot speak German.	1
Schrei nicht Schrei nicht so rum	Don't shout (like that).	2
Ist nicht schlimm, das passiert doch mal. Ist nicht schlimm. ist nicht schlimm, wenn du es nicht schaffst Das ist nicht so schlimm. Das passiert. Das passiert mal das kann jedem mal passieren Das kann ja mal passieren Das ist nicht das Ende der Welt Guck, war doch gar nicht so schwer. doch alles nicht so schlimm wie gedacht So schlimm ist das doch gar nicht	It's not a big deal. That happens. It's not the end of the world.	13
Mit vollem Namen ansprechen	Using the child's full name.	1
und welche Geschichte würde die andere Seite erzählen?	And what story would the other side tell?	1
Du musst das selber machen Man muss sich um alles alleine kümmern können	You have to do that yourself. You have to be able to take care of everything yourself.	2
Sonst gibt es Fernsehverbot Du bekommst strafarest	Otherwise, you won't be allowed to watch television. You're getting punished. / You're grounded.	2
Was soll das denn? Muss das sein? schon wieder? Das ist scheiße Du weißt, ich kann das nicht ab. Dein Verhalten nervt mich gerade.	What's that all about? Is that necessary? Again? That's rubbish. You know I can't stand that. Your behaviour is annoying me right now.	6
Sei nicht so hart zu dir	Don't be so hard on yourself.	1
Ich bin enttäuscht Ich bin enttäuscht von dir Ich bin sehr enttäuscht von dir! Du hast mich sehr enttäuscht. ich bin ganz schön enttäuscht von dir	I am disappointed in you.	5
meine Eltern beim Streiten zu gesehen und alles erlebt und jetzt meine kinder auch streit mit eltern, jetzt erlebe ich das mit meinen Kindern.	seeing my parents argue and now experiencing the same with my own children	2
komm wir atmen zusammen	Let's breathe together.	1
Geh mir aus dem Blickfeld	Get out of my sight.	1
Jetzt beruhig dich doch mal.	Calm down now.	1
Rücken gerade machen und dazu stehen.	Straighten your back and stand by it.	1
Quatsch/Das bildest du dir ein	Nonsense / That's just your imagination.	1
ich tröste euch nicht, wenn gleich einer heult	I won't comfort you if someone starts crying.	1
Das tut dir doch nichts	It won't hurt you.	1
Das ist alles nicht so wichtig!	None of that matters much.	1
Es dreht sich nicht alles um dich	Not everything is about you.	1
Entschuldige dich	Apologise.	1
Da muss man durch	You just have to get through it.	1
Es ist ja nur Geld (wenn etwas kaputt gegangen ist) Geld ist nicht alles	It's just money (if something gets broken). Money isn't everything.	2
Du hast dich übernommen	You've taken on too much.	1
Stell dir jetzt mal vor, dass du es geschafft hast. Und dann versuchst du es noch mal Willst du es noch mal probieren? Los, noch mal	Now imagine that you've done it. And then try again. Do you want to try again? Come on, one more time. (Encouraging to try again)	3
Ich weiß nicht, von wem du das hast.	I don't know where you got that from.	1
ich versteh nicht warum du das nicht verstehen willst	I don't understand why you don't want to understand that.	1
Jetzt mach mal nicht so einen Stress	Don't be so stressed out.	1
Redest du mit deinen Freund*innen auch so?! Gehst du mit deinen Freund*innen auch so um?!	Do you talk to your friends like that too?! Do you treat your friends like that too?!	2
Du bist dick geworden. Du bist dick. Iss nicht so viele Süßigkeiten, du wirst schon dick iss nicht so viele Süßigkeiten Es gibt jetzt keine Süßigkeiten mehr	You've put on weight. You're fat. Don't eat so many sweets or you will get fat. Don't eat so many sweets. You won't get any more sweets.	5
Gib nicht auf.	Don't give up.	1
ich sehe, dass du enttäuscht bist	I can see that you are disappointed.	1
Du brauchst jetzt hier gar nicht auf die Tränendrüse drücken. Spar dir deine Krokodilstränen.	There's no need to play on our heartstrings here. Save your crocodile tears. (Implying that the child is crying to manipulate.)	2
Was sollen die anderen denken	What will others think?	2
Sag mir, wie ich dir helfen kann. was könnte jetzt helfen?	Tell me how I can help you. What could help you now?	2
du musst dich mehr anstrengen Streng dich an Streng dich mehr an! Hättest du mehr tun können? Da hättest du mehr tun können (bei Lernstress und Angst vor Prüfung) dann musst du wohl mehr lernen Du hättest früher anfangen sollen. Das nächste Mal wirst du härter arbeiten Du bist nicht ehrgeizig genug	You have to try harder. Try harder! Could you have tried harder? Next time you should try harder. You are not ambitious enough.	10
Na das ist ja nicht so toll	Well, that's not so great.	1
Jeder macht mal Fehler.	Everyone makes mistakes.	1
Soll ich dich an den Ohren langziehen?	Shall I pull your ears?	1
Man schlägt nicht	We don't hit.	1
Ihr lasst euch hier zu Hause die ganze Zeit bedienen. Alles muss ich in diesem Haus alleine machen! natürlich kannst du das nicht, weil ich es ja mache	You let yourselves be waited on all the time here at home. I have to do everything in this house by myself! Of course you can't do it, because I'm the one doing it.	3
Möchtest du, dass ich dich auch so behandle und wir so miteinander umgehen Wollen wir nicht lieber liebevoll miteinander umgehen?	Would you like me to treat you that way too, and for us to interact like that? Wouldn't we rather treat each other lovingly?	2
NEIN, verdammt noch mal, auch wenn du noch drei mal fragst.	NO, damn it, and even if you ask three more times.	1
Okay du bist jetzt wütend, und was möchtest du jetzt von mir? Was gemacht soll ich tun?	Okay, you're angry now, and what do you want from me? What should I do?	1
Jetzt mach doch (beim Suchen von irgendwas) endlich mal die Augen auf. Hast du keine Augen auf dem Kopf	Now finally open your eyes (when searching for something). Don't you have eyes in your head?	2
Kein Wunder, dass du so bist	No wonder, you are like that.	1
Du Zappelpeter.	You little fidget.	2
Persönliches Pech	Personal misfortune.	1
Solange du deine Füße unter meinem Tisch hast.... Solane du die füsse unter unseren Tisch stellst Solange du deine Füße unter meinem Tisch hast, gelten meine Regeln Solange du unter meinem Dach wohnst, gelten meine Regeln Solange du deine Füße unter meinen Tisch stellst, hast du zu tun was ich sage. Solange du deine Füße unter meinen Tisch stellst, hast du mir zu gehorchen. Solange ihr eure Füsse…	As long as you have your feet under my table, my rules apply.	20
Wie heißt das Zauberwort?	What's the magic word?	2
Schreib mir, wenn du da bist Bitte melde dich, wenn du gut zuhause angekommen bist Rufen Sie mich an, wenn Sie dort ankommen	Write to me when you get there. Please let me know when you arrive home safely. Call me when you get there.	3
Ich komme schon lange nicht mehr mit bei dem, was ihr in der Schule lernt. Wir können dir in der schule nicht helfen.	I haven't been able to keep up with what you're learning at school for a long time now. We can't help you at school.	2
Hauptsache, du hast dein Bestes gegeben! Ich schaffe alles was ich will Hauptsache ich versuche mein bestes Du hast dein Bestes gegeben	The most important thing is that you did your best! I can do anything I want, as long as I try my best. You did your best.	3
Du musst deine Kindheit genießen	You have to enjoy your childhood.	1
Ihr Kinder seid nicht einfach.	You children are not easy.	1
Geh nicht mit Fremden mit Pass auf dich auf mach die Tür nicht auf wenn es klingelt	Do not go with strangers. Take care of yourself. Don't open the door when it rings.	3
wenn du nicht das machst..... passiert.....	If you don't do…, … happens.	1
Tob hier nicht so rum	Don't jump around like that here.	2
Wenn andere von der Brücke springen, springst du auch? Wenn [Name] aus dem Fenster springt, machst du das dann auch? Wenn andere von der Brücke springen, springst du dann auch? was interessiert es dich, was die anderen machen Egal was die anderen sagen, mach das, was du für richtig hälst Was andere denken, kann dir/uns egal sein	If others jump off the bridge / out the window, will you jump too? Why should you care what others do? No matter what others say, do what you think is right. You / we don't need to care about what others think.	6
Das Leben ist nicht gerecht.	Life is not fair.	1
Ohne Fleiß kein Preis	No pain, no gain.	8
Sag Bitte und Danke.	Say please and thank you.	1
Nur die Harten kommen in den Garten	Only the tough ones make it.	1
du lernst für dich, nicht für mich. du lernst nicht für mich, sondern für deine Zukunft	You study for yourself, not for me. You don't study for me, you study for your future.	2
wir sind nicht auf der Welt um glücklich zu sein	We are not in this world to be happy.	1
Sei bitte artig Benimm dich Du musst jederzeit anständig sein	Please be well-behaved. Behave yourself. You must behave properly at all times.	3
Indianer kennt keinen Schmerz ein I. kennt keinen Schmerz Ein Indianer kennt keinen Schmerz	A Native American doesn't know pain. (Saying to imply that the child should act strong and not show any pain.)	3
Kinder muss man schreien lassen	Children have to be left crying.	1
Hör auf dir so viele Sorgen zu machen!	Stop worrying so much!	1
du musst deinen inneren Schweinehund überwinden	You have to overcome your inner pig-dog (your inner lazyness).	1
Haben andere Menschen zwei Köpfe	Do other people have two heads?	1
Warum bin ich von Gott gestraft? Warum musst du es mir immer so schwer machen	Why am I being punished by god? Why do you always have to make it so difficult for me?	2
Nur ein mieser Vogel beschmutzt sein eigenes Nest.	Only a rotten bird soils its own nest.	1
Wenn der Kuchen spricht, haben die Krümel zu schweigen. Wenn der Kuchen redet, Sind die Krümel leise Du hast jetzt Sendepause sei still	When the cake speaks, the crumbs stay quiet. You're on mute now. Be silent.	4
Du kannst uns alles erzählen Du kannst mir alles erzählen Mach dir keine Sorgen uns kannst du alles erzählen Mir ist wichtig, dass wir über alles reden können und du keine Angst hast, zu mir zu kommen mit Themen.	You can tell us anything.	4
Im Leben bekommt man nichts geschenkt/umsonst	Nothing in life comes for free.	1
Wenn ihr später den gleichen Lebensstandard haben wollt wie jetzt, dann müsst Ihr eine vernünftige Schulausbildung haben.	If you want to have the same standard of living later on as you do now, then you need to have a decent school education.	2
Sei pünktlich zuhause komm nicht zu spät komm niemals zu spät sei immer pünktlich	Be home on time. Don't be late.	3
Übung macht den Meister	Practice makes perfect.	1
ist doch selbstverständlich	That goes without saying.	1
Es ist oke wenn man aufgiebt Man muss nicht immer alles schaffen Es ist okay auch mal zu scheitern. Es ist auch okay, wenn du mal schlechtere Noten schreibst.	It's okay to give up. You don't always have to achieve everything. It's okay to fail sometimes. It's okay if you get bad grades sometimes.	4
Dann musst du die (weiterführende) schule verlassen	Then you have to leave (secondary) school.	1
"Die sitzen am längeren Hebel." (z.B. im Bezug auf Lehrer*innen)	They have the upper hand. (e.g. in relation to teachers)	1
Zum Streiten gehören immer zwei.	It always takes two to argue.	1
Geschwister halten zusammen	Siblings stick together.	1
Wenn ein Junge dich ärgert, dann mag er dich.	If a boy teases you, he likes you.	1
Das eine was man will, das andere, das man muss Was muss, das muss.	The one thing you want, the other thing you have to do. What must be done must be done.	2
Rede nur, wenn du gefragt wirst.	Only speak when you are asked to.	1
ich traue dir aber nicht anderen.	I trust you, but not the others.	1
es kann alles passieren	Everything can happen.	1
Wasch dir die Hände. Vor dem Essen Hände waschen	Wash your hands (before eating).	2
deine Gefühle sind richtig und dürfen da sein	Your feelings are valid and are allowed to be there.	1
du bist wie deine Mutter/Vater	You are like your mother / father.	1
Wir heizen nicht für draussen...	We're not heating the outdoors.	1
wenn du denkst, dass du es nicht kannst, dann kannst du es auch nicht	If you think you can't do it, then you can't.	1
Wie man in den Wald herein ruft, so schallt es heraus.	What goes around comes around.	1
Erst Respekt gegenüber Andere und dann der Rest sei höflich, respektvoll, sprache und umgang mit anderen Menschen Anstand und Respekt sind sehr wichtig Sei ein guter Mensch Man muss eingreifen wenn andere Menschen unfair behandelt werden Tue Gutes!	First respect others, then comes everything else. Be polite, respectful and mindful of your language and behaviour towards others. Decency and respect are very important. Be a good person. You must intervene when other people are treated unfairly. Do good!	6
Setz dich nicht auf dem Boden, sonst bekommst du keine Kinder	Don't sit on the floor or you won't get any children.	1
Sowas kommt von sowas	One thing leads to another.	1
Ich sage es jetzt noch einmal	I will say it one more time.	1
Das gehört sich nicht! Das gehört sich so Das macht man nicht.	That's not proper. That's the proper thing to do. One does not do that.	5
Deine kiebige Stimme geht mir bis in das Kleinhirn.	Your whiny voice is getting to my brain.	1
Räum dein Zimmer auf halte dein zimmer sauber so als ob wir jeden moment sterben können oder besuch bekommen können.	Tidy up your room. Keep your room tidy as if we could die or have guests over at any moment.	7
Wer nicht wagt, der nicht gewinnt. Man muss immer versuchen. Versuch es erstmal, probier es aus!	Nothing ventured, nothing gained. You always have to try. Give it a go, try it out!	3
Du erzählst nie was zuhause. Du lässt dir auch alles aus der Nase ziehen	You never tell us anything at home.	2
Erst die Arbeit, dann das Vergnügen wenn du spaß haben willst, musst du es dir erarbeiten	Work comes first, then pleasure. If you want to have fun, you have to work for it.	8
Grundsätzlich die Antwort "Nein" wenn um etwas gebeten wurde.	Generally answering ‘no’ when asked for something.	1
Gemüse ist gesund	Vegetables are healthy.	1
Wie geht es dir?	How are you?	1
ich sehe dich	I see you.	1
Lerne/Lese mehr	Study / read more.	1
Ordnung ist das halbe Leben	Tidiness is half the battle.	1
Glauben können wir in der Kirche	We can believe at church.	1
Du wirst mich erst dann verstehen, wenn du eigene Kinder hast. Komm du mal in mein Alter Das schaffst du noch nicht. das kannst du noch nicht richtig abschätzen Wenn du selber Kinder hast, wirst du es verstehen Du hast einfach nicht die Lebenserfahrung wie ich	You won't understand me until you have children of your own. Wait until you're my age. You can't do that yet. You can't really judge that yet. When you have children of your own, you'll understand. You just don't have the life experience that I have.	6
warum klappt das denn nicht Kannst du nicht einmal was richtig machen.	Why isn't this working? Can't you do anything right?	3
Wir kritisieren nicht dich, wir kritisieren nur dein Verhalten.	We don't criticise you, we just criticise your behaviour.	1
Ich mache mir Sorgen um dich.	I'm worried about you.	1
Du zerstörst jedes Weihnachten.	You ruin every Christmas.	1
lerne, packe es in deine Tasche irgendwann kommt der Moment dann brauchst du das. (Koran, Islam)	Learn it, put it in your pocket, and when the time comes, you will need it. (Quran, Islam)	1
Bin ich so eine schlechte Mutter?	Am I such a bad mother?	1
Man muss immer kritisch sein	You always have to be critical.	1
Haben ist besser als brauchen	It's better to have than to need.	1
wer nicht hören will, muss fühlen	Those who won't listen have to feel it / have to learn the hard way.	4
Verwöhne das Kind nicht so sehr, kannst sonst damit nicht umgehen Das Kind soll doch nicht verwöhnt werden!	Don't spoil the child so much, otherwise you won't be able to handle it. The child shouldn't be spoiled.	2
Wer saufen kann, kann auch arbeiten	If you can drink, you can also work.	1
Du bekommst vom vielen Fernsehen noch viereckige Augen! Du kriegst viereckige Augen (vom Fernsehen) Häng nicht so viel vor der Glotze Kein Fernseher im Zimmer	You'll get square eyes from watching so much television! Don't spend so much time in front of the television. No television in the room.	5
Reiß dich zusammen!	Pull yourself together.	2
Du darfst entscheiden	You may decide.	1
Leg das wieder zurück	Put that back.	1
Viele Hände schnelles Ende. wenn ihr euch zusammentut, könnt ihr etwas verändern	Many hands make light work. If you join forces, you can make a difference.	2
Mach dir keinen Stress. Versuche, dich weniger zu stressen. Mach dir weniger Stress.	Don't stress yourself out. Try to stress yourself out less. Stress yourself out less.	3
Kein Tadel ist auch ein Lob.	No criticism is also praise.	1
lass dich nicht von deinen Gefühlen beeinflussen	Don't let yourself be influenced by your feelings.	1
Du kannst wieder kommen, wenn du wieder normal bist	You can come back when you're back to normal.	1
sowas wie Kinder sind kleine Teufel und versuchen die Erwachsenen auszutricksen Kinder haben immer Hintergedanken, führen etwas im Schilde Wenn man kindern etwas verbitet, bringt es nichts, dann machen sie es heimlich	Children are like little devils and try to trick adults. Children always have ulterior motives, they are up to something. If you forbid children to do something, it doesn't work, they just do it secretly.	3
Ihr wisst gar nicht, wie gut ihr es habt!	You have no idea how good you have it.	2
Du bist ein Mann, du hast/musst ... Mädchen/Jungen sind darin halt nicht so gut. Männer/Jungs weinen nicht Du bist ein Mädchen du darfst nicht mit Jungs spielen Du darfst nicht mit Jungs spielen, du bist ein Mädchen	You are a man, you have to… Girls / boys are just not good at that. Men / boys don't cry. You are a girl, you are not allowed to play with boys.	5
Nein heißt Nein	No means no.	1
Ich weiß es besser was für dich gut ist	I know better what's good for you.	1
Nur langweiligen Menschen ist es langweilig.	Only boring people get bored.	1
Knall die Türen nicht so	Don't slam the doors like that.	1
Du willst doch nur Aufmerksamkeit.	You just want attention.	1
Möchtest du getröstet werden? darf ich dich trösten?	Would you like to be comforted? May I comfort you?	2
stehe früh auf, lass niemals auf den nächsten Tag übrig, mach es sofort Was du heute kannst besorgen, das verschiebe nicht auf morgen.	Get up early, never leave things until the next day, do it immediately. Don't put off until tomorrow what you can do today.	2
Pack die Motzkuh mal bitte kurz in die Ecke	Please put the grumpy cow in the corner for a moment.	1
Man muss offen sein für Diskussionen	You have to be open to discussion.	1
In der Erziehung kann man das Kind ab und an schlagen, damit es lernt, was ein richtiges Verhalten ist Ein Klapser hat noch niemandem geschadet.	In parenting, it is acceptable to occasionally hit a child so that they learn what constitutes appropriate behaviour. A light smack has never harmed anyone.	2
Bei dir sieht’s aus wie bei Hempels unterm Sofa! Hier sieht's ja aus wie bei Hempels unterm Sofa!	Your place looks like at Hempels' under the sofa. (The place is very messy.)	2
Mach kein dumm-tüch (lautschrift, altdeutsch für dummes zeug)	Don't do anything stupid.	1
Jetzt hör' endlich auf. Lass deine Schwester in Ruhe es reicht	Stop it now. Leave your sister alone. That's enough.	3
Oh das habe ich vergessen	Oh, I forgot that.	1
Du kommst nur noch zum Wäsche waschen nach Hause.	You only ever come home to do your laundry.	1
gehe niemals hungrig irgendwo hin	Don't ever go anywhere hungry.	1
pass bloß auf, da kann man süchtig von werden	Be careful, you can get addicted to that.	1
Sei fröhlich, dann geht alles leichter Lachen hilft. Sei fröhlich und hab Spaß Viel Spaß	Be cheerful, then everything will be easier. Laughter helps. Be cheerful and have fun. Have fun!	4
Du musst versuchen, dein Gegenüber zu verstehen.	You must try to understand your counterpart.	1
Was Hänslein nicht lernt, lernt Hans nimmermehr.	What Hänslein doesn't learn, Hans will never learn. (Meaning: If some things are not learned at a young age, they will never be learned)	1
Ich möchte, dass du mithilfst. Du könntest auch mal helfen.	I want you to help. You could also help out.	2
Man muss immer sein eigenes Geld verdienen habe immer Geld bei dir, nimm von niemanden Geld. Spare auch was davon. Passen Sie auf Ihr Geld/Ihren Geldbeutel auf	You always have to earn your own money. Always carry money with you; don't take money from anyone. Save some of it too. Take care of your money / purse.	4
In 30 Minuten ist deine Computerzeit vorbei	In 30 minutes your computer time is over.	1
Dann hau doch mal zurück.	Then hit back.	1
Ich will auch so vieles.	I want so many things, too.	2
Wenn ihr euer Obst gegessen habt, könnt ihr nach Süßem fragen	Once you have eaten your fruits, you may ask for sweets.	1
Das ist mein Haus, ich kann entscheiden, wie ich es dekoriere	This is my house. I can decide how I decorate it.	1
andere Mütter haben auch anständige Mädchen	Other mothers also have decent daughters.	1
Du kannst das Du kannst das schaffen! du kannst so viel schaffen du kannst das, du musst es nur wollen Wenn du dich bemühst, kannst du es schaffen Wir schaffen das schon wir schaffen das zusammen Wir schaffen alles Du kannst alles schaffen. Du schaffst das. Du schaffst das schon Du schaffst alles Ich habe dich lieb, du schaffst das. Ich wusste, du schaffst das. Ich wusste, dass du das schaffst. I…	You can do it.	37
Habe Respekt vor älteren Personen!	Respect elderly people.	1
Jungs sind eben etwas wilder.	Boys are just a bit wilder.	1
Du machst was ich sage! Wenn man auf seine Mutter hört, passiert dem nichts. Kinder sollen tun, was ihnen gesagt wird. Du sollst machen was ich sage, nicht was ich mache	You do as I say. If you listen to your mum, nothing will happen to you. Children should do what they are told. You should do what I say, not what I do.	4
Guck mich an, wenn ich mit dir rede.	Look at me when I am talking to you.	1
Ich drücke dir die Daumen	I'll keep my fingers crossed for you.	1
Der Apfel fällt nicht weit vom Stamm	The apple doesn't fall far from the tree.	1
Leg doch mal das Handy weg	Put your phone away.	1
Ab ins Bett und Licht aus	Off to bed and lights out.	1
Von nichts kommt nichts	You don't get something for nothing.	3
Stell dich in die Ecke	Go stand in the corner.	1
