# Supplementary material for: “Because I said so.” – Collection and evaluation of parenting phrases in German-speaking samples
Source: PLoS One. 2026 Apr 16;21(4):e0346718. doi: 10.1371/journal.pone.0346718 (PMC13086427; doi:10.1371/journal.pone.0346718)
Supplement: S3 Table — (XLSX) [file pone.0346718.s003.xlsx]

## Sheet: Tabelle1
Parenting phrases and their English translation	Warmth M	Warmth SD	Control M	Control SD	Self-Esteem M	Self-Esteem SD	Frequency M	Frequency SD
	(Based on ratings on a Likert-scale ranging from 1 to 5)
Wer nicht wagt, der nicht gewinnt. (Nothing ventured, nothing gained.)	3.37	0.73	2.68	0.87	3.74	0.85	2.49	1.02
Das hast du toll gemacht. (You did a great job.)	4.71	0.55	2.41	1.14	4.68	0.66	3.27	1.13
Alles wird gut. (Everything will be fine.)	4.40	0.70	2.33	0.97	3.98	0.73	3.27	1.03
Pass auf dich auf. (Take care of yourself.)	4.53	0.59	2.83	1.01	3.86	0.81	3.51	1.12
So ist das Leben. (That's life.)	2.62	0.79	2.74	0.76	2.62	0.74	2.51	1.07
Sei doch mal wie deine Schwester / dein Bruder / jemand anders. (Can't you be more like your sister / your brother / someone else?)	1.57	0.73	3.62	1.12	1.38	0.70	1.80	1.03
Du bist dumm. (You are stupid.)	1.08	0.33	3.35	1.42	1.12	0.58	1.35	0.85
Lachen hilft. (Laughter helps.)	3.64	1.05	2.54	0.96	3.41	0.92	2.32	1.08
Meld dich, wenn du da bist. (Let me know when you're there.)	4.27	0.79	3.63	1.01	3.56	0.86	3.66	1.19
Lügen haben kurze Beine. (Lies don't last.)	2.41	0.89	3.36	0.98	2.58	0.90	2.66	1.15
Wenn der Kuchen spricht, haben die Krümel zu schweigen. (When the cake talks, the crumbs should be silent. (Meaning: Children should be quiet when an adult is talking.)	1.75	0.92	3.87	1.22	1.77	0.85	1.67	1.06
Frag deine Mama/ Papa/ jemand anders. (Ask your mom/ dad/ someone else.)	2.44	0.85	2.52	0.96	2.65	0.77	2.75	1.10
Das schaffst du sowieso nicht. (You won't make it anyway.)	1.15	0.45	3.35	1.35	1.16	0.50	1.63	1.00
Du machst, was ich sage. (You do as I say.)	1.44	0.66	4.33	1.22	1.63	0.81	2.27	1.19
Solange du deine Füße unter meinem Tisch hast… (As long as you're putting your feet under my table… / As long as you live under my roof…)	1.72	0.80	4.19	1.14	1.91	0.83	2.39	1.28
Das hast du jetzt davon. (This is what you get.)	1.73	0.74	3.27	1.00	1.87	0.82	2.33	0.99
Bis zur Hochzeit ist das wieder gut. (It'll be fine by the time of your wedding. / You'll be fine in not time.)	2.83	1.09	2.75	0.87	2.70	0.91	2.57	1.32
Man kann nicht alles haben. (You can't have it all.)	2.61	0.82	3.12	0.81	2.62	0.70	3.07	1.10
Streng dich an. (Try harder.)	2.28	0.91	3.75	0.95	2.60	0.95	2.54	1.19
Hauptsache, du hast dein Bestes gegeben. (As long as you did your best, that's all that matters.)	4.08	0.96	2.52	1.06	3.84	0.97	2.87	1.16
Ich meine es nur gut. (I only mean the best for you. / I only mean well.)	3.11	0.91	3.47	0.98	2.69	0.77	2.86	1.14
Zieh dir mal was Anständiges an. (Put on something decent.)	1.93	0.84	3.98	1.02	1.91	0.80	2.56	1.22
Sei pünktlich zuhause. (Be home on time.)	3.20	0.84	3.89	0.89	3.05	0.64	3.01	1.04
Wenn du selber Kinder hast, wirst du es verstehen. (When you'll have kids of your own, you will understand.)	2.56	0.81	3.23	0.80	2.59	0.79	2.73	1.18
Mit vollem Mund spricht man nicht. (Don't talk with your mouth full.)	2.60	0.80	3.67	0.88	2.72	0.77	3.27	0.96
Du bist klug. (You're smart.)	4.31	0.71	2.64	1.06	4.46	0.72	3.00	1.23
Es ist okay, auch mal zu scheitern. (It's okay to fail sometimes.)	4.27	0.86	2.25	1.02	4.10	0.91	2.41	1.03
Es reicht. (That's enough.)	1.96	0.87	3.75	1.11	2.29	0.79	3.08	1.08
Iss nicht so viele Süßigkeiten, du wirst schon dick. (Don't eat so many sweets, you are getting fat.)	1.66	0.84	3.97	1.17	1.50	0.76	1.94	1.19
Es wird gegessen, was auf den Tisch kommt. (You eat what's put on the table. / You'll eat what's served.)	1.93	0.78	4.00	1.07	2.37	0.81	3.13	1.20
Hör auf zu weinen. (Stop crying.)	1.63	0.76	3.75	1.19	1.87	0.83	2.35	1.08
Ich zähle bis drei. (I'm counting to three.)	1.84	0.83	4.12	1.10	2.18	0.84	3.09	1.39
Benimm dich. (Behave yourself.)	2.20	0.89	3.90	0.98	2.38	0.84	2.88	1.03
Es ist nur wichtig, dass du damit zufrieden bist. (What's important is that you are happy with it.)	4.21	0.88	1.98	0.99	4.21	0.88	2.58	1.10
Jungs weinen nicht. (Boys don't cry.)	1.34	0.62	3.66	1.26	1.47	0.80	1.66	1.04
Wenn du ein gutes Zeugnis hast, bekommst du Geld. (If you get good grades, you'll get money.)	2.36	0.96	3.90	0.98	2.63	0.97	2.32	1.31
Wir lieben dich, egal welche Noten du schreibst. (We love you no matter what grades you get.)	4.72	0.56	2.13	1.03	4.40	0.85	2.73	1.36
Iss deinen Teller auf, sonst gibt es morgen schlechtes Wetter. (Finish your plate or there will be bad weather tomorrow.)	2.27	0.85	3.76	1.07	2.35	0.79	2.88	1.28
Du bist faul. (You're lazy.)	1.48	0.78	3.59	1.14	1.51	0.76	2.21	1.26
Wenn du nicht aufräumst, gehe ich hier mit dem Müllsack durch und schmeiße alles weg. (If you don't clean up, I will go through your room with a trash bag and throw away everything.)	1.67	0.79	4.18	1.14	2.04	0.85	2.59	1.39
Ein Indianer kennt keinen Schmerz. (A Native American doesn't feel pain. (Explanation: A saying used to imply to children that they should act strong and not show any pain.))	2.23	1.03	3.33	1.12	2.33	0.95	2.38	1.11
So etwas hat‘s bei uns damals nicht gegeben. (That kind of thing didn't happen when I was growing up.)	2.07	0.83	3.42	1.04	2.27	0.78	2.79	1.20
Hätte auch noch besser sein können. (It could have been even better. (Explanation: Often used in the context of school grades or performance.)	1.92	0.81	3.69	1.03	1.84	0.89	2.38	1.32
Nur die Harten kommen in den Garten. (Only the tough ones make it.)	1.92	0.90	3.43	0.97	2.32	0.96	2.00	1.10
Das hat mir früher auch nicht geschadet. (That didn't do me any harm when I was your age.)	2.08	0.77	3.51	0.94	2.22	0.79	2.52	1.20
Mach dir keinen Stress. (Don't stress yourself out.)	3.89	0.83	2.32	0.94	3.69	0.77	2.75	1.12
Ich hab dich lieb. (I love you.)	4.86	0.42	2.27	1.28	4.80	0.42	3.57	1.22
Danke / Danke, dass du das gemacht hast. (Thank you. / Thank you for doing that.)	4.55	0.66	2.42	1.02	4.52	0.73	3.38	1.13
Aus Fehlern lernt man. (You learn from your mistakes.)	3.49	0.85	2.78	0.84	3.53	0.75	3.21	0.90
Weil ich das sage. (Because I said so.)	1.77	0.81	4.11	1.14	1.95	0.84	2.80	1.14
Kinder, die was wollen, kriegen was auf die Bollen. (Kids who want something get a slap on the head.)	1.56	0.72	3.72	1.22	1.76	0.80	1.90	1.21
Ich bin enttäuscht von dir. (I'm disappointed in you.)	1.68	0.91	3.57	1.16	1.54	0.85	1.95	1.09
Das habe ich dir doch gleich gesagt. (I told you so.)	2.02	0.78	3.67	0.89	2.08	0.88	2.75	1.00
Ich hab dich vermisst. (I've missed you.)	4.73	0.59	2.52	1.12	4.38	0.67	2.77	1.15
Stell dich nicht so an. (Don't make a big deal out of it.)	1.70	0.79	3.51	0.99	1.86	0.82	2.87	1.10
Du bekommst vom vielen Fernsehen noch viereckige Augen. (You'll get square-shaped eyes from watching too much TV.)	2.59	0.79	3.54	0.97	2.60	0.69	3.06	1.25
Mach, was du willst. (Do what you want.)	1.92	0.84	2.28	1.17	2.39	0.98	2.49	1.10
Ich bin für dich da. (I'm here for you.)	2.55	0.83	3.69	0.93	2.94	0.71	3.34	1.06
Erst die Arbeit, dann das Vergnügen. (Work before play.)	4.81	0.48	2.49	1.12	4.41	0.67	3.08	1.10
Ich bin stolz auf dich. (I'm proud of you.)	4.80	0.52	2.45	1.21	4.81	0.52	3.26	1.17
Wir hatten noch Respekt vor unseren Eltern. (We still used to respect our parents.)	2.00	1.00	3.82	1.05	2.18	0.91	2.19	1.30
Sonst gibt es keinen Nachtisch. (Otherwise no dessert)	1.89	0.80	3.99	1.13	2.28	0.78	2.35	1.06
Wer nicht hören will, muss fühlen. (Those who don't listen, have to feel it. / If you don't listen, you'll learn the hard way.)	1.60	0.79	3.83	1.27	1.78	0.91	2.36	1.26
Dreck reinigt den Magen. (Dirt cleanses the stomach.)	2.69	0.89	2.78	0.85	2.98	0.65	2.98	1.11
Du schaffst das. (You've got this.)	4.58	0.66	2.47	1.12	4.60	0.64	3.48	1.08
Was du nicht willst, das man dir tu, das füg auch keinem andern zu. (Don't do to others what you don't want done to yourself.)	3.39	0.87	3.02	0.84	3.34	0.83	2.85	1.14
Dafür bist du noch zu klein. (You're still too small for that.)	2.63	0.83	3.63	0.96	2.15	0.87	2.62	1.03
Das gehört sich nicht. (That's not appropriate.)	2.38	0.90	3.82	0.85	2.41	0.83	3.12	1.15
Schön, dass es dich gibt. (I'm happy that you exist.)	4.80	0.51	1.95	1.18	4.73	0.51	2.85	1.27
Mach die Augen zu, dann siehst du, was deins ist. (Close your eyes, and you'll see what's yours.)	1.63	0.94	3.45	1.30	1.76	0.96	1.89	1.27
Das hat Konsequenzen. (There will be consequences for this.)	1.72	0.80	4.01	1.17	2.08	0.93	2.27	1.09
Nächstes Mal wird es besser. (Next time will be better.)	3.88	0.92	2.77	1.04	3.66	0.96	2.84	0.99
Geh in dein Zimmer. (Go to your room.)	1.67	0.75	4.08	1.18	1.92	0.86	2.55	1.20
Ohne Fleiß kein Preis. (No pain, no gain.)	2.57	0.78	3.45	0.84	2.93	0.81	2.86	1.09
Wenn ich nachhause komme, ist die Aufgabe fertig. (The task will be finished by the time I get home.)	1.98	0.74	4.14	1.16	2.49	0.81	2.45	1.06
Dein Körper ist genau so richtig, wie er ist. (Your body is perfect just the way it is.)	4.49	0.68	2.09	1.07	4.48	0.69	2.15	1.16
Du bist stärker, als du denkst. (You're stronger than you think.)	4.27	0.87	2.46	1.06	4.41	0.75	2.50	1.14
Du kannst uns alles erzählen. (You can tell us anything.)	4.24	1.08	2.94	1.15	3.84	1.05	2.75	1.31
Du bist so undankbar. (You're so ungrateful.)	1.42	0.74	3.68	1.14	1.53	0.76	2.04	1.21
Du bist das Beste, was mir passiert ist. (You're the best thing that ever happened to me.)	4.83	0.49	2.27	1.21	4.69	0.56	2.28	1.12
Du bist toll, so wie du bist. (You're great just the way you are.)	4.75	0.63	1.96	1.11	4.63	0.75	2.71	1.29
Du bist mir egal. (I don't care about you.)	1.07	0.32	2.41	1.41	1.09	0.40	1.33	0.80
Wenn andere von der Brücke springen, springst du dann auch? (If everyone else jumped off a bridge, would you do it, too?)	2.10	0.87	3.44	1.05	2.35	0.96	2.42	1.26
Ich hab so viel Spaß mit dir. (I am having so much fun with you.)	4.57	0.66	2.19	1.13	4.56	0.60	2.37	1.10
